# Supplementary material for: A New Alternative Tool to Analyse Glycosylation in Monoclonal Antibodies Based on Drop-Coating Deposition Raman imaging: A Proof of Concept
Source: Molecules. 2022 Jul 9;27(14):4405. doi: 10.3390/molecules27144405 (PMC9317070; doi:10.3390/molecules27144405)
Supplement: Supplementary file 1 [file molecules-27-04405-s001.zip]

Archive with 1 entries (1 files):
- molecules-1786283-supplementary.pdf
